# Supplementary material for: MiR-126-5p Promotes Tumor Cell Proliferation, Metastasis and Invasion by Targeting TDO2 in Hepatocellular Carcinoma
Source: Molecules. 2022 Jan 10;27(2):443. doi: 10.3390/molecules27020443 (PMC8779717; doi:10.3390/molecules27020443)
Supplement: Supplementary file 1 [file molecules-27-00443-s001.zip]

Archive with 10 entries (7 files):
- supplementary material/
- supplementary material/hsa-miR-126-5p=TDO2  MUT  in  psiCHECK2/
- supplementary material/hsa-miR-126-5p=TDO2  MUT  in  psiCHECK2/C05-MF84709-G0185624-2_PsiCheck-2-seqF.ab1
- supplementary material/hsa-miR-126-5p=TDO2  MUT  in  psiCHECK2/C06-MF84709-G0185624-2_PsiCheck-2-seqR.ab1
- supplementary material/hsa-miR-126-5p=TDO2  WT  in  psiCHECK2/
- supplementary material/hsa-miR-126-5p=TDO2  WT  in  psiCHECK2/C01-MF84706-G0185624-1_PsiCheck-2-seqF.ab1
- supplementary material/hsa-miR-126-5p=TDO2  WT  in  psiCHECK2/C02-MF84706-G0185624-1_PsiCheck-2-seqR.ab1
- supplementary material/known.miRNA.readscount.xls
- supplementary material/novel.miRNA.readscount.xls
- supplementary material/Target scan results.xls
