# Supplementary material for: MiR-126-5p Promotes Tumor Cell Proliferation, Metastasis and Invasion by Targeting TDO2 in Hepatocellular Carcinoma
Source: Molecules. 2022 Jan 10;27(2):443. doi: 10.3390/molecules27020443 (PMC8779717; doi:10.3390/molecules27020443)
Supplement: Supplementary file 1 [file molecules-27-00443-s001.zip › supplementary material/known.miRNA.readscount.xls]

## Sheet: known.miRNA.readscount
miRNA	TDO2_IP	TDO2_Input
hsa-miR-491-3p	1	0
hsa-miR-125b-5p	194	36
hsa-miR-495-3p	1	0
hsa-miR-5091	1	0
hsa-miR-1973	10	5
hsa-miR-3065-3p	2	0
hsa-miR-4778-3p	1	0
hsa-miR-5683	1	0
hsa-miR-4787-3p	9	2
hsa-miR-34c-5p	17	19
hsa-miR-3613-3p	1	0
hsa-miR-99a-3p	0	2
hsa-miR-556-5p	12	4
hsa-miR-30c-1-3p	1	1
hsa-miR-1306-3p	9	0
hsa-miR-301b-5p	2	0
hsa-miR-6841-5p	1	0
hsa-miR-342-3p	291	53
hsa-miR-486-5p	34	7
hsa-miR-450a-5p	49	8
hsa-miR-5094	1	1
hsa-miR-501-5p	27	11
hsa-miR-1292-5p	16	1
hsa-miR-219a-5p	1	0
hsa-miR-4745-5p	1	0
hsa-miR-190a-5p	7	4
hsa-miR-4714-5p	1	0
hsa-miR-324-3p	7	10
hsa-miR-194-3p	1	0
hsa-miR-3130-3p	2	0
hsa-let-7i-5p	180	37
hsa-miR-1277-5p	2	1
hsa-miR-29b-1-5p	2	0
hsa-miR-32-5p	69	58
hsa-miR-1234-3p	1	0
hsa-miR-106b-5p	459	365
hsa-miR-4766-3p	5	1
hsa-miR-1273d	1	0
hsa-miR-101-3p	735	614
hsa-miR-3653-5p	2	0
hsa-miR-125a-3p	11	0
hsa-miR-33b-3p	2	0
hsa-miR-3613-5p	3	5
hsa-miR-328-5p	1	0
hsa-miR-1237-3p	2	0
hsa-miR-450b-5p	24	12
hsa-miR-4477a	1	1
hsa-miR-382-5p	0	1
hsa-miR-8063	0	1
hsa-miR-1256	2	0
hsa-miR-1254	8	0
hsa-miR-660-3p	5	1
hsa-miR-33a-5p	6	0
hsa-miR-326	3	2
hsa-miR-151b	2	1
hsa-miR-3129-5p	1	0
hsa-miR-4492	1	0
hsa-miR-4654	1	0
hsa-miR-1268b	1	0
hsa-miR-483-5p	1	0
hsa-miR-671-3p	22	0
hsa-miR-4791	0	1
hsa-miR-653-5p	1	0
hsa-miR-5088-5p	1	0
hsa-miR-624-5p	7	6
hsa-miR-16-2-3p	156	17
hsa-miR-766-5p	1	1
hsa-miR-221-3p	4840	2063
hsa-miR-605-5p	1	0
hsa-miR-320d	20	0
hsa-miR-320c	46	12
hsa-miR-320b	110	14
hsa-miR-320a	289	18
hsa-miR-4426	2	0
hsa-miR-27b-3p	338	372
hsa-miR-1244	16	16
hsa-let-7g-5p	783	351
hsa-miR-3173-5p	4	0
hsa-miR-625-3p	14	4
hsa-miR-18b-5p	1	1
hsa-miR-196b-5p	1769	752
hsa-miR-146a-5p	5	3
hsa-miR-25-3p	2484	477
hsa-miR-3943	0	1
hsa-miR-31-5p	207	76
hsa-miR-153-3p	4	2
hsa-miR-1343-3p	6	0
hsa-miR-3619-3p	1	0
hsa-miR-664b-5p	6	1
hsa-miR-455-5p	40	60
hsa-miR-589-5p	25	3
hsa-miR-6882-3p	1	0
hsa-miR-624-3p	0	1
hsa-miR-148a-5p	20	6
hsa-miR-4742-3p	2	1
hsa-miR-548b-3p	3	9
hsa-miR-501-3p	32	5
hsa-miR-122-5p	1	0
hsa-miR-34a-3p	3	2
hsa-miR-7706	19	0
hsa-miR-7704	37	1
hsa-miR-7705	1	1
hsa-miR-301a-3p	9	9
hsa-miR-4655-5p	1	0
hsa-miR-4683	1	0
hsa-miR-769-3p	1	4
hsa-miR-20a-3p	16	8
hsa-miR-4721	1	0
hsa-miR-411-5p	1	0
hsa-miR-339-5p	97	99
hsa-miR-212-3p	4	1
hsa-miR-34b-3p	4	1
hsa-miR-3648	38	32
hsa-miR-589-3p	6	4
hsa-miR-27a-3p	69	36
hsa-miR-128-1-5p	1	0
hsa-miR-4746-5p	7	0
hsa-miR-7111-3p	1	0
hsa-miR-708-5p	32	10
hsa-miR-3653-3p	1	0
hsa-miR-3928-3p	1	0
hsa-miR-500b-3p	0	1
hsa-miR-6832-5p	1	0
hsa-miR-215-5p	16	1
hsa-miR-3938	0	1
hsa-miR-615-5p	8	1
hsa-miR-548j-5p	3	1
hsa-miR-3607-5p	1	1
hsa-miR-193b-3p	35	9
hsa-miR-26b-3p	1	0
hsa-miR-222-5p	203	40
hsa-miR-628-5p	24	3
hsa-miR-4803	0	1
hsa-miR-4728-3p	1	0
hsa-miR-10a-3p	70	20
hsa-miR-29c-3p	48	22
hsa-miR-532-3p	48	6
hsa-miR-3687	8	12
hsa-miR-140-5p	48	19
hsa-let-7d-5p	70	4
hsa-miR-181a-5p	652	406
hsa-miR-3929	1	0
hsa-miR-1291	50	1
hsa-miR-30d-3p	1	1
hsa-miR-17-3p	30	17
hsa-miR-4466	3	0
hsa-miR-4467	2	1
hsa-miR-183-5p	612	128
hsa-let-7a-3p	20	4
hsa-miR-4687-3p	1	0
hsa-miR-548e-3p	8	1
hsa-miR-454-5p	16	3
hsa-miR-126-3p	265	122
hsa-miR-4660	1	0
hsa-miR-4508	58	4
hsa-miR-4709-5p	9	0
hsa-miR-3934-5p	3	0
hsa-miR-582-3p	21	10
hsa-miR-3145-5p	1	0
hsa-miR-125a-5p	901	71
hsa-miR-3144-5p	0	1
hsa-miR-218-5p	9484	4457
hsa-miR-877-3p	1	0
hsa-let-7e-3p	2	0
hsa-miR-149-3p	1	0
hsa-miR-671-5p	33	6
hsa-miR-3182	0	1
hsa-miR-484	144	23
hsa-miR-204-5p	14	2
hsa-miR-196a-5p	1154	209
hsa-miR-188-5p	5	9
hsa-miR-92a-3p	15920	2238
hsa-miR-5581-5p	1	0
hsa-miR-182-5p	521	152
hsa-miR-6867-3p	1	0
hsa-miR-324-5p	30	17
hsa-miR-1224-5p	0	1
hsa-miR-664a-5p	23	0
hsa-miR-874-3p	22	0
hsa-miR-651-5p	7	33
hsa-miR-338-3p	1	0
hsa-miR-148b-5p	8	5
hsa-miR-3158-5p	3	0
hsa-miR-629-5p	137	34
hsa-miR-196b-3p	3	1
hsa-miR-500a-3p	36	17
hsa-miR-4677-3p	2	1
hsa-miR-548ar-3p	0	2
hsa-miR-4659a-3p	3	0
hsa-miR-7-1-3p	35	4
hsa-miR-5583-5p	0	4
hsa-miR-23b-5p	3	1
hsa-miR-3200-5p	4	0
hsa-miR-6509-5p	1	0
hsa-miR-199b-5p	2	2
hsa-miR-212-5p	5	2
hsa-miR-374a-5p	879	589
hsa-miR-503-5p	26	13
hsa-miR-362-5p	84	25
hsa-miR-3115	3	0
hsa-miR-642a-3p	5	0
hsa-miR-4684-3p	0	1
hsa-miR-1249-3p	17	0
hsa-miR-10b-3p	14	3
hsa-miR-491-5p	17	3
hsa-miR-181a-3p	11	9
hsa-miR-130b-5p	141	30
hsa-miR-4664-5p	0	1
hsa-miR-30c-5p	2376	316
hsa-miR-30a-5p	293	224
hsa-miR-151a-5p	17	15
hsa-miR-129-5p	54	8
hsa-miR-24-3p	1314	318
hsa-miR-576-5p	97	13
hsa-miR-340-3p	66	8
hsa-miR-15a-5p	52	54
hsa-miR-1247-3p	3	0
hsa-miR-1304-5p	1	1
hsa-miR-105-3p	2	0
hsa-miR-34c-3p	3	1
hsa-miR-6505-3p	1	0
hsa-miR-1468-5p	2	0
hsa-miR-1306-5p	18	3
hsa-miR-548an	0	1
hsa-miR-1307-3p	658	176
hsa-miR-548ab	1	0
hsa-miR-4652-3p	1	0
hsa-miR-8072	1	0
hsa-miR-548ag	1	1
hsa-miR-1243	1	0
hsa-miR-3184-5p	1	0
hsa-miR-1246	0	2
hsa-miR-1248	598	65
hsa-miR-3684	1	0
hsa-miR-18a-3p	172	22
hsa-miR-532-5p	279	44
hsa-miR-29b-3p	24	18
hsa-miR-942-5p	32	5
hsa-miR-216b-5p	3	1
hsa-miR-1250-5p	1	0
hsa-miR-1277-3p	7	0
hsa-miR-6516-5p	3	2
hsa-miR-545-5p	1	0
hsa-miR-627-3p	1	0
hsa-miR-3912-3p	0	1
hsa-miR-18a-5p	594	263
hsa-miR-598-3p	38	15
hsa-miR-1180-3p	263	25
hsa-miR-152-3p	19	2
hsa-miR-4659a-5p	1	0
hsa-miR-5699-3p	2	0
hsa-miR-6720-5p	2	1
hsa-miR-328-3p	67	3
hsa-miR-6818-3p	1	0
hsa-miR-6087	146	0
hsa-miR-15b-3p	84	23
hsa-miR-19a-3p	210	139
hsa-miR-16-5p	12758	11443
hsa-miR-181c-3p	2	3
hsa-miR-191-3p	5	0
hsa-miR-3691-5p	1	0
hsa-miR-374b-5p	1157	191
hsa-miR-5004-5p	1	0
hsa-miR-93-3p	29	0
hsa-miR-505-3p	239	72
hsa-miR-200b-5p	1	0
hsa-miR-346	26	2
hsa-miR-494-3p	1	0
hsa-miR-6892-5p	1	0
hsa-miR-198	1	0
hsa-miR-30e-5p	180	124
hsa-miR-6750-5p	1	0
hsa-miR-1226-3p	9	2
hsa-miR-597-3p	2	0
hsa-miR-652-3p	151	35
hsa-miR-561-5p	1	0
hsa-miR-3661	1	0
hsa-miR-3944-5p	1	0
hsa-miR-6889-3p	1	0
hsa-miR-6747-3p	2	0
hsa-miR-4797-3p	1	0
hsa-miR-381-3p	2	0
hsa-miR-100-5p	2	1
hsa-let-7c-5p	283	16
hsa-miR-22-5p	12	3
hsa-miR-942-3p	4	1
hsa-miR-185-5p	94	11
hsa-miR-195-5p	17	6
hsa-miR-25-5p	89	6
hsa-miR-30b-5p	445	121
hsa-miR-1295a	3	0
hsa-miR-4326	11	0
hsa-miR-342-5p	13	0
hsa-miR-21-5p	820	515
hsa-miR-211-5p	1	0
hsa-miR-199b-3p	3	5
hsa-miR-3605-3p	2	0
hsa-miR-486-3p	31	0
hsa-miR-3157-3p	1	0
hsa-miR-361-5p	269	44
hsa-miR-34a-5p	379	189
hsa-miR-145-5p	1	0
hsa-miR-186-5p	651	651
hsa-miR-5584-5p	1	0
hsa-miR-378a-5p	63	24
hsa-miR-6723-5p	1	0
hsa-miR-106a-5p	13	4
hsa-miR-190b	6	1
hsa-miR-20a-5p	1057	1540
hsa-miR-106b-3p	275	74
hsa-miR-450a-1-3p	2	0
hsa-miR-664b-3p	0	1
hsa-miR-101-5p	1	0
hsa-miR-425-5p	966	675
hsa-miR-378c	54	41
hsa-miR-6511a-3p	12	0
hsa-miR-3939	1	0
hsa-miR-1910-5p	5	1
hsa-miR-378d	68	8
hsa-miR-378e	0	1
hsa-miR-210-3p	170	56
hsa-miR-24-2-5p	6	0
hsa-miR-193a-5p	18	0
hsa-miR-1278	4	0
hsa-let-7c-3p	2	0
hsa-miR-96-5p	94	97
hsa-miR-7108-5p	0	1
hsa-miR-6784-3p	3	0
hsa-miR-1276	3	0
hsa-miR-641	17	0
hsa-miR-643	1	0
hsa-miR-296-3p	92	0
hsa-miR-331-5p	11	5
hsa-miR-4473	8	5
hsa-miR-29a-5p	3	1
hsa-miR-5001-3p	3	0
hsa-miR-615-3p	408	6
hsa-miR-765	0	1
hsa-miR-4755-5p	1	0
hsa-miR-6855-5p	1	0
hsa-miR-767-5p	8	4
hsa-miR-1273h-3p	1	0
hsa-miR-19b-1-5p	14	3
hsa-miR-766-3p	16	1
hsa-miR-423-5p	997	18
hsa-miR-181d-5p	68	49
hsa-miR-29c-5p	21	6
hsa-miR-221-5p	123	21
hsa-miR-888-5p	2	0
hsa-miR-6834-5p	1	0
hsa-miR-98-5p	62	17
hsa-miR-1305	3	0
hsa-miR-196a-3p	2	0
hsa-let-7d-3p	25	2
hsa-miR-124-3p	3	0
hsa-miR-181c-5p	9	24
hsa-miR-3199	2	0
hsa-miR-200c-3p	19	2
hsa-miR-132-5p	19	14
hsa-miR-96-3p	2	1
hsa-miR-3155a	1	0
hsa-miR-675-3p	0	1
hsa-miR-548ay-3p	2	0
hsa-miR-3065-5p	11	4
hsa-miR-105-5p	36	26
hsa-miR-509-3-5p	1	0
hsa-miR-625-5p	7	1
hsa-miR-4778-5p	1	0
hsa-miR-4707-5p	0	1
hsa-miR-30e-3p	121	42
hsa-miR-659-5p	1	0
hsa-miR-6808-3p	1	0
hsa-miR-556-3p	7	0
hsa-miR-7-5p	6153	1375
hsa-miR-627-5p	0	1
hsa-miR-3654	8	3
hsa-miR-3655	1	0
hsa-miR-3656	1	6
hsa-miR-6741-3p	3	0
hsa-miR-3651	30	2
hsa-miR-3652	1	0
hsa-miR-676-3p	7	2
hsa-miR-4742-5p	1	0
hsa-miR-421	215	38
hsa-miR-187-3p	2	2
hsa-miR-4667-3p	1	0
hsa-miR-873-3p	1	0
hsa-miR-424-5p	26	14
hsa-miR-194-5p	142	67
hsa-miR-664a-3p	5	0
hsa-miR-7974	1	0
hsa-miR-7976	5	1
hsa-miR-338-5p	6	1
hsa-miR-941	690	275
hsa-miR-769-5p	36	29
hsa-miR-23b-3p	428	83
hsa-miR-424-3p	84	2
hsa-miR-3120-3p	1	1
hsa-miR-3074-5p	5	0
hsa-miR-6736-5p	1	0
hsa-miR-500a-5p	37	16
hsa-miR-6500-3p	0	1
hsa-miR-2277-5p	1	0
hsa-miR-708-3p	3	0
hsa-miR-497-5p	5	2
hsa-miR-1908-5p	15	0
hsa-miR-500b-5p	12	1
hsa-miR-3940-3p	1	0
hsa-miR-330-3p	22	7
hsa-miR-10b-5p	1167	343
hsa-miR-4664-3p	3	0
hsa-miR-7854-3p	1	0
hsa-miR-365a-3p	10	4
hsa-miR-935	122	4
hsa-miR-550a-3p	0	12
hsa-miR-940	1	0
hsa-miR-3158-3p	10	2
hsa-miR-652-5p	2	4
hsa-miR-10a-5p	3198	937
hsa-miR-3074-3p	1	2
hsa-miR-6821-5p	3	0
hsa-miR-202-5p	4	0
hsa-let-7b-5p	47	12
hsa-miR-210-5p	15	0
hsa-miR-4652-5p	2	0
hsa-miR-3909	6	0
hsa-miR-629-3p	39	0
hsa-miR-3614-5p	0	1
hsa-miR-618	32	10
hsa-miR-592	1	0
hsa-miR-488-3p	0	1
hsa-miR-3184-3p	1	0
hsa-miR-612	2	2
hsa-miR-339-3p	43	14
hsa-miR-1182	1	0
hsa-miR-1181	1	0
hsa-miR-183-3p	4	0
hsa-miR-4442	1	0
hsa-miR-99b-5p	595	185
hsa-miR-28-3p	39	11
hsa-miR-4449	1	1
hsa-miR-4523	0	1
hsa-let-7f-5p	3061	612
hsa-miR-4521	52	63
hsa-miR-126-5p	84	45
hsa-miR-3187-3p	4	0
hsa-miR-577	6	4
hsa-miR-31-3p	7	3
hsa-miR-184	5	0
hsa-miR-191-5p	891	253
hsa-miR-590-5p	2	4
hsa-miR-34b-5p	0	1
hsa-let-7e-5p	190	25
hsa-miR-3611	1	0
hsa-miR-3615	23	9
hsa-miR-192-5p	141	21
hsa-miR-2278	1	0
hsa-miR-1287-5p	0	1
hsa-miR-551a	1	0
hsa-miR-1293	1	0
hsa-miR-33a-3p	3	0
hsa-miR-26a-2-3p	4	1
hsa-miR-1294	1	0
hsa-miR-452-5p	1	2
hsa-miR-636	5	0
hsa-miR-3682-5p	1	0
hsa-miR-301a-5p	11	2
hsa-miR-3130-5p	7	0
hsa-miR-19b-3p	538	596
hsa-miR-32-3p	58	10
hsa-miR-6858-5p	1	0
hsa-miR-4741	1	0
hsa-miR-449a	18	1
hsa-miR-5690	3	0
hsa-miR-5697	1	0
hsa-miR-27a-5p	6	1
hsa-miR-581	0	1
hsa-miR-3174	1	0
hsa-miR-197-5p	3	1
hsa-miR-23a-3p	238	41
hsa-miR-1271-5p	29	9
hsa-miR-744-3p	2	1
hsa-miR-365b-3p	10	4
hsa-miR-375	46	8
hsa-miR-103a-3p	2639	1109
hsa-miR-362-3p	1	7
hsa-miR-24-1-5p	6	0
hsa-miR-2355-3p	2	0
hsa-miR-103a-2-5p	7	0
hsa-miR-2110	19	1
hsa-miR-150-5p	1	1
hsa-miR-2113	1	0
hsa-miR-130b-3p	51	14
hsa-miR-1262	2	0
hsa-miR-30a-3p	72	11
hsa-miR-3607-3p	3	1
hsa-miR-143-3p	1	0
hsa-miR-22-3p	356	50
hsa-miR-26b-5p	1228	532
hsa-miR-628-3p	16	1
hsa-miR-185-3p	1	2
hsa-miR-6758-3p	1	0
hsa-miR-30b-3p	3	0
hsa-miR-140-3p	77	36
hsa-miR-605-3p	3	0
hsa-miR-6789-5p	1	2
hsa-miR-483-3p	4	1
hsa-miR-199a-3p	6	10
hsa-miR-4485-3p	24	3
hsa-miR-30d-5p	1509	127
hsa-miR-361-3p	63	11
hsa-miR-92b-3p	287	41
hsa-miR-6780a-5p	0	1
hsa-miR-548am-3p	0	1
hsa-miR-27b-5p	12	1
hsa-miR-4488	1027	9
hsa-miR-181a-2-3p	8	2
hsa-miR-92a-1-5p	94	5
hsa-miR-6516-3p	1	3
hsa-miR-3150a-5p	1	0
hsa-miR-582-5p	5	17
hsa-miR-139-5p	25	2
hsa-miR-125b-2-3p	2	2
hsa-miR-3177-3p	5	0
hsa-miR-3144-3p	44	30
hsa-miR-374c-5p	5	1
hsa-miR-6721-5p	2	0
hsa-miR-3960	1	1
hsa-miR-6764-5p	0	1
hsa-miR-877-5p	13	6
hsa-miR-455-3p	25	6
hsa-miR-6720-3p	4	1
hsa-miR-148a-3p	4775	1426
hsa-miR-6818-5p	0	1
hsa-miR-15b-5p	1215	211
hsa-miR-744-5p	232	10
hsa-miR-1260b	100	1
hsa-miR-26a-5p	7146	1589
hsa-miR-6511a-5p	4	0
hsa-miR-622	1	1
hsa-miR-6803-3p	1	0
hsa-miR-296-5p	85	17
hsa-miR-505-5p	36	2
hsa-miR-1296-5p	20	7
hsa-miR-93-5p	1241	1474
hsa-miR-29a-3p	240	108
hsa-miR-590-3p	215	212
hsa-miR-3160-5p	0	1
hsa-miR-4755-3p	1	0
hsa-miR-449c-5p	13	3
hsa-miR-148b-3p	206	83
hsa-miR-411-3p	1	0
hsa-miR-760	14	5
hsa-miR-5010-5p	1	0
hsa-miR-3140-3p	2	0
hsa-miR-663a	123	14
hsa-miR-146b-5p	63	13
hsa-miR-663b	14	20
hsa-miR-660-5p	64	85
hsa-miR-1226-5p	2	1
hsa-miR-3180-5p	3	0
hsa-miR-133a-3p	8	2
hsa-miR-3127-3p	6	0
hsa-miR-423-3p	2106	194
hsa-miR-200a-3p	1	0
hsa-miR-181d-3p	1	0
hsa-miR-138-5p	6	8
hsa-miR-6724-5p	0	12
hsa-miR-5582-3p	2	3
hsa-miR-1266-5p	1	0
hsa-miR-3131	1	0
hsa-miR-1269b	4	1
hsa-miR-224-5p	15	3
hsa-miR-502-5p	12	1
hsa-miR-542-3p	8	7
hsa-miR-132-3p	95	12
hsa-miR-203a-3p	0	1
hsa-miR-28-5p	103	10
hsa-miR-99b-3p	35	16
hsa-miR-5192	1	0
hsa-miR-151a-3p	505	177
hsa-miR-193b-5p	3	0
hsa-miR-454-3p	278	75
hsa-miR-3200-3p	14	4
hsa-miR-550a-3-5p	48	6
hsa-miR-340-5p	323	324
hsa-miR-222-3p	9015	445
hsa-miR-2116-3p	1	0
hsa-miR-4728-5p	1	0
hsa-miR-1247-5p	8	0
hsa-miR-1301-3p	77	2
hsa-miR-129-2-3p	8	1
hsa-miR-219b-5p	2	0
hsa-miR-99a-5p	809	412
hsa-miR-6505-5p	1	0
hsa-miR-302b-3p	1	0
hsa-miR-142-3p	1	1
hsa-miR-502-3p	19	10
hsa-miR-30c-2-3p	4	1
hsa-miR-1307-5p	63	26
hsa-miR-579-3p	2	2
hsa-miR-937-3p	1	0
hsa-miR-3157-5p	4	3
hsa-miR-504-5p	18	3
hsa-miR-4665-5p	1	0
hsa-miR-17-5p	910	894
hsa-let-7a-5p	7838	762
hsa-miR-499a-5p	2	0
hsa-miR-548l	3	2
hsa-miR-548k	5	5
hsa-miR-378a-3p	990	423
hsa-miR-155-5p	3	0
hsa-miR-548y	4	2
hsa-miR-6875-5p	1	0
hsa-miR-548v	1	0
hsa-miR-548u	3	0
hsa-miR-3609	13	30
hsa-miR-548q	1	0
hsa-miR-425-3p	12	9
hsa-miR-9-5p	618	255
hsa-miR-598-5p	1	1
hsa-miR-1180-5p	1	0
hsa-miR-197-3p	235	53
hsa-miR-23a-5p	2	0
hsa-miR-9-3p	300	75
hsa-miR-149-5p	119	10
hsa-miR-1-3p	6	0
hsa-miR-3917	1	0
hsa-miR-580-3p	1	0
hsa-miR-3176	1	0
hsa-miR-548n	1	0
hsa-miR-374b-3p	7	5
hsa-miR-330-5p	27	12
hsa-miR-1255a	2	0
hsa-miR-182-3p	2	0
hsa-miR-331-3p	28	5
hsa-miR-217	2	0
hsa-miR-4457	2	0
hsa-miR-4516	3	3
hsa-miR-550a-5p	42	6
hsa-miR-135b-5p	3	0
hsa-miR-6797-3p	1	0
hsa-miR-4677-5p	1	1
hsa-miR-6511b-5p	6	0
