# Supplementary material for: MiR-126-5p Promotes Tumor Cell Proliferation, Metastasis and Invasion by Targeting TDO2 in Hepatocellular Carcinoma
Source: Molecules. 2022 Jan 10;27(2):443. doi: 10.3390/molecules27020443 (PMC8779717; doi:10.3390/molecules27020443)
Supplement: Supplementary file 1 [file molecules-27-00443-s001.zip › supplementary material/novel.miRNA.readscount.xls]

## Sheet: novel.miRNA.readscount
miRNA	TDO2_IP	TDO2_Input
novel_13	8	52
novel_8	17	5
novel_6	27	10
novel_58	42	184
novel_54	763	1317
novel_5	38	16
novel_2	52	135
novel_47	738	1978
novel_46	17	19
novel_20	78	15
novel_42	27	76
novel_4	63	40
novel_27	27	22
novel_36	70	86
novel_29	114	42
novel_33	862	23
novel_32	12	19
novel_7	13	14
novel_3	54	197
novel_115	0	11
novel_116	0	54
novel_110	0	15
novel_15	9	0
novel_16	2	0
novel_17	2	0
novel_18	1	0
novel_11	6	0
novel_19	20	0
novel_109	0	106
novel_108	0	23
novel_107	0	14
novel_106	0	53
novel_21	16	0
novel_22	30	0
novel_105	0	43
novel_23	38	0
novel_24	67	0
novel_104	0	71
novel_25	2	0
novel_26	21	0
novel_103	0	1046
novel_102	0	37
novel_28	28	0
novel_101	0	110
novel_100	0	111
novel_10	16	0
novel_14	2	0
novel_137	0	15
novel_136	0	13
novel_113	0	20
novel_114	0	33
novel_117	0	10
novel_118	0	46
novel_119	0	7
novel_12	10	0
novel_120	0	19
novel_121	0	49
novel_122	0	28
novel_123	0	430
novel_124	0	10
novel_125	0	22
novel_126	0	24
novel_111	0	3
novel_127	0	13
novel_128	0	7
novel_129	0	140
novel_30	121	0
novel_130	0	20
novel_131	0	1
novel_132	0	57
novel_133	0	5
novel_134	0	8
novel_112	0	81
novel_135	0	128
novel_99	0	28
novel_37	246	0
novel_31	10	0
novel_70	0	3202
novel_72	0	2
novel_73	0	13
novel_74	0	16
novel_75	0	1
novel_76	0	76
novel_77	0	13
novel_78	0	3
novel_79	0	18
novel_80	0	15
novel_81	0	140
novel_82	0	23
novel_83	0	50
novel_84	0	476
novel_85	0	19
novel_86	0	1
novel_87	0	12
novel_88	0	13
novel_89	0	19
novel_9	14	0
novel_90	0	22
novel_91	0	119
novel_92	0	7
novel_93	0	46
novel_94	0	46
novel_95	0	13
novel_96	0	22
novel_97	0	384
novel_71	0	15
novel_69	2	0
novel_34	23	0
novel_68	9	0
novel_35	262	0
novel_98	0	17
novel_38	606	0
novel_39	11	0
novel_40	439	0
novel_41	120	0
novel_43	295	0
novel_44	70	0
novel_45	11	0
novel_48	126	0
novel_49	86	0
novel_50	16	0
novel_51	25	0
novel_52	221	0
novel_53	43	0
novel_55	11	0
novel_56	16	0
novel_57	8	0
novel_59	9	0
novel_60	52	0
novel_61	9	0
novel_62	8	0
novel_63	8	0
novel_64	65	0
novel_65	9	0
novel_66	7	0
novel_67	14	0
novel_1	209	0
