# Supplementary material for: MiR-126-5p Promotes Tumor Cell Proliferation, Metastasis and Invasion by Targeting TDO2 in Hepatocellular Carcinoma
Source: Molecules. 2022 Jan 10;27(2):443. doi: 10.3390/molecules27020443 (PMC8779717; doi:10.3390/molecules27020443)
Supplement: Supplementary file 1 [file molecules-27-00443-s001.zip › supplementary material/Target scan results.xls]

## Sheet: Sheet1
miRNA	Position in the UTR	seed match	context++ score	context++ score percentile	weighted context++ score	conserved branch length	Pct	Predicted relative KD
Conserved sites
No conserved sites found
Poorly conserved sites
hsa-miR-376a-3p	15-22	8mer	-0.5	99	-0.5	1.143	N/A	-4.015
hsa-miR-376b-3p	15-22	8mer	-0.5	99	-0.5	1.143	N/A	-4.015
hsa-miR-630	22-28	7mer-m8	-0.19	86	-0.19	0.009	N/A	N/A
hsa-miR-16-1-3p	24-30	7mer-m8	-0.04	59	-0.04	0.054	N/A	N/A
hsa-miR-7974	35-41	7mer-m8	-0.35	95	-0.35	0	N/A	N/A
hsa-miR-3929	37-43	7mer-1A	-0.26	99	-0.26	0	N/A	N/A
hsa-miR-4419b	37-43	7mer-1A	-0.21	98	-0.21	0	N/A	N/A
hsa-miR-4478	37-43	7mer-1A	-0.21	98	-0.21	0	N/A	N/A
hsa-miR-4668-3p	59-65	7mer-m8	-0.11	97	-0.11	0	N/A	N/A
hsa-miR-4742-3p	70-76	7mer-m8	-0.27	96	-0.27	0	N/A	N/A
hsa-miR-548g-3p	73-79	7mer-m8	-0.22	97	-0.22	0	N/A	N/A
hsa-miR-6715b-3p	76-82	7mer-1A	-0.13	91	-0.13	0	N/A	N/A
hsa-miR-4272	78-84	7mer-1A	-0.12	93	-0.12	0	N/A	N/A
hsa-miR-6074	79-86	8mer	-0.25	99	-0.25	0	N/A	N/A
hsa-miR-5580-3p	84-90	7mer-1A	-0.08	87	-0.08	0	N/A	N/A
hsa-miR-5689	87-94	8mer	-0.58	99	-0.58	0	N/A	N/A
hsa-miR-586	90-96	7mer-1A	-0.12	84	-0.12	0	N/A	N/A
hsa-miR-1277-5p	94-100	7mer-m8	-0.02	73	-0.02	0	N/A	-2.56
hsa-miR-338-5p	96-102	7mer-m8	-0.12	92	-0.12	0	N/A	N/A
hsa-miR-3907	105-111	7mer-1A	-0.14	76	-0.14	0	N/A	N/A
hsa-miR-6501-3p	115-122	8mer	-0.5	99	-0.5	0	N/A	N/A
hsa-miR-551b-5p	120-126	7mer-1A	-0.07	97	-0.07	0.054	N/A	N/A
hsa-miR-8067	128-134	7mer-1A	-0.25	97	-0.25	0	N/A	N/A
hsa-miR-6508-5p	128-134	7mer-1A	-0.21	96	-0.21	0	N/A	N/A
hsa-miR-520c-5p	129-135	7mer-1A	-0.21	92	-0.21	0.057	N/A	-3.015
hsa-miR-4777-5p	129-135	7mer-1A	-0.17	92	-0.17	0	N/A	N/A
hsa-miR-526a	129-135	7mer-1A	-0.21	92	-0.21	0.057	N/A	-3.015
hsa-miR-518d-5p	129-135	7mer-1A	-0.21	92	-0.21	0.057	N/A	-3.015
hsa-miR-518f-5p	129-135	7mer-1A	-0.21	92	-0.21	0.057	N/A	-3.015
hsa-miR-522-5p	129-135	7mer-1A	-0.18	91	-0.18	0.057	N/A	-3.015
hsa-miR-523-5p	129-135	7mer-1A	-0.18	91	-0.18	0.057	N/A	-3.015
hsa-miR-518e-5p	129-135	7mer-1A	-0.18	91	-0.18	0.057	N/A	-3.015
hsa-miR-519c-5p	129-135	7mer-1A	-0.18	91	-0.18	0.057	N/A	-3.015
hsa-miR-519a-5p	129-135	7mer-1A	-0.18	91	-0.18	0.057	N/A	-3.015
hsa-miR-519b-5p	129-135	7mer-1A	-0.18	91	-0.18	0.057	N/A	-3.015
hsa-miR-4719	155-161	7mer-1A	-0.05	81	-0.05	0	N/A	N/A
hsa-miR-3655	160-166	7mer-1A	-0.14	93	-0.14	0	N/A	N/A
hsa-miR-4474-5p	164-170	7mer-1A	-0.17	85	-0.17	0	N/A	N/A
hsa-miR-155-5p	170-177	8mer	-0.43	99	-0.43	0.654	< 0.1	-5.147
hsa-miR-6870-3p	178-184	7mer-1A	-0.14	90	-0.14	0	N/A	N/A
hsa-miR-630	186-193	8mer	-0.52	99	-0.52	0.009	N/A	N/A
hsa-let-7c-3p	208-214	7mer-m8	-0.22	95	-0.22	0.054	N/A	N/A
hsa-miR-570-3p	220-226	7mer-m8	-0.02	25	-0.02	0	N/A	N/A
hsa-miR-4496	223-229	7mer-1A	-0.02	86	-0.02	0	N/A	N/A
hsa-miR-633	227-233	7mer-1A	-0.11	85	-0.11	0.054	N/A	N/A
hsa-miR-4680-3p	235-241	7mer-m8	-0.18	95	-0.18	0	N/A	N/A
hsa-miR-4738-3p	239-245	7mer-m8	-0.21	96	-0.21	0	N/A	N/A
hsa-miR-6783-5p	243-249	7mer-m8	-0.25	94	-0.25	0	N/A	N/A
hsa-miR-6798-5p	245-251	7mer-1A	-0.24	92	-0.24	0.054	N/A	N/A
hsa-miR-4518	246-253	8mer	-0.41	99	-0.41	0.009	N/A	N/A
hsa-miR-1266-5p	246-253	8mer	-0.48	99	-0.48	0.009	N/A	N/A
hsa-miR-3664-3p	247-253	7mer-1A	-0.14	88	-0.14	0	N/A	N/A
hsa-miR-3184-3p	250-257	8mer	-0.43	99	-0.43	0	N/A	N/A
hsa-miR-1264	251-257	7mer-1A	-0.13	89	-0.13	0.009	N/A	N/A
hsa-miR-323a-3p	256-262	7mer-1A	-0.05	84	-0.05	1.347	N/A	-1.703
hsa-miR-409-5p	260-266	7mer-1A	-0.21	86	-0.21	0.872	N/A	-3.794
hsa-miR-140-5p	262-268	7mer-m8	-0.33	96	-0.33	0.644	< 0.1	-3.421
hsa-miR-323a-3p	269-275	7mer-1A	-0.1	92	-0.1	0.776	N/A	-1.832
hsa-miR-8062	275-282	8mer	-0.49	99	-0.49	0	N/A	N/A
hsa-miR-8079	276-282	7mer-1A	-0.17	92	-0.17	0.009	N/A	N/A
hsa-miR-1245a	276-282	7mer-1A	-0.18	92	-0.18	0.009	N/A	N/A
hsa-miR-653-5p	289-295	7mer-m8	-0.24	97	-0.24	0.895	N/A	-4.51
hsa-miR-494-3p	289-295	7mer-1A	-0.12	92	-0.12	0.895	N/A	-3.477
hsa-miR-340-5p	297-304	8mer	-0.28	99	-0.28	1.109	N/A	-4.671
hsa-miR-5590-3p	297-303	7mer-1A	-0.13	94	-0.13	1.109	< 0.1	-2.525
hsa-miR-142-5p	297-303	7mer-1A	-0.13	94	-0.13	1.109	< 0.1	-3.466
hsa-miR-6882-5p	305-311	7mer-1A	-0.18	92	-0.18	0	N/A	N/A
hsa-miR-4670-3p	312-318	7mer-1A	-0.26	97	-0.26	0	N/A	N/A
hsa-miR-3121-3p	319-325	7mer-m8	-0.17	97	-0.17	0	N/A	-3.198
hsa-miR-203a-3p.2	322-328	7mer-1A	-0.11	96	-0.11	1.528	0.12	-2.33
hsa-miR-510-3p	323-329	7mer-1A	-0.16	97	-0.16	0	N/A	N/A
hsa-miR-3163	331-337	7mer-m8	-0.03	85	-0.03	0	N/A	-3.124
hsa-miR-217	336-343	8mer	-0.58	99	-0.58	0.129	< 0.1	-4.791
hsa-miR-6807-3p	336-343	8mer	-0.61	99	-0.61	0.129	< 0.1	-4.386
hsa-miR-509-3-5p	337-343	7mer-1A	-0.19	94	-0.19	0	N/A	N/A
hsa-miR-4418	337-343	7mer-1A	-0.19	94	-0.19	0	N/A	N/A
hsa-miR-509-5p	337-343	7mer-1A	-0.19	94	-0.19	0	N/A	N/A
hsa-miR-1277-5p	347-353	7mer-1A	-0.07	90	-0.07	0	N/A	-2.856
hsa-miR-5692b	348-354	7mer-m8	-0.17	98	-0.17	0	N/A	N/A
hsa-miR-5692c	348-354	7mer-m8	-0.17	98	-0.17	0	N/A	N/A
hsa-let-7g-3p	356-363	8mer	-0.51	99	-0.51	0.395	N/A	N/A
hsa-let-7a-2-3p	356-363	8mer	-0.53	99	-0.53	0.395	N/A	N/A
hsa-let-7c-3p	357-363	7mer-1A	-0.16	91	-0.16	0.395	N/A	N/A
hsa-miR-493-5p	357-363	7mer-1A	-0.07	78	-0.07	1.572	N/A	-3.356
hsa-miR-488-3p	367-373	7mer-1A	-0.14	90	-0.14	0.137	N/A	-2.539
hsa-miR-510-3p	368-374	7mer-1A	-0.06	91	-0.06	0	N/A	N/A
hsa-miR-4282	377-383	7mer-m8	-0.11	99	-0.11	0	N/A	N/A
hsa-miR-548c-3p	379-385	7mer-1A	-0.02	93	-0.02	0.009	N/A	N/A
hsa-miR-4795-3p	387-394	8mer	-0.35	98	-0.35	0	N/A	N/A
hsa-miR-126-5p	387-393	7mer-1A	-0.18	97	-0.18	0.2	N/A	-2.177
hsa-miR-8084	395-401	7mer-1A	-0.21	99	-0.21	0	N/A	N/A
hsa-miR-429	395-401	7mer-1A	-0.21	95	-0.21	0.82	< 0.1	-2.513
hsa-miR-200b-3p	395-401	7mer-1A	-0.19	94	-0.19	0.82	< 0.1	-3.137
hsa-miR-200c-3p	395-401	7mer-1A	-0.19	94	-0.19	0.82	< 0.1	-3.137
hsa-miR-655-3p	396-402	7mer-1A	-0.24	95	-0.24	0.091	N/A	-3.813
hsa-miR-374c-5p	396-402	7mer-1A	-0.23	94	-0.23	0.091	N/A	-4.123
hsa-miR-6878-5p	406-412	7mer-m8	-0.39	98	-0.39	0	N/A	N/A
hsa-miR-6760-5p	407-413	7mer-m8	-0.4	99	-0.4	0	N/A	N/A
hsa-miR-6754-5p	408-414	7mer-m8	-0.49	99	-0.49	0	N/A	N/A
hsa-miR-4270	408-414	7mer-m8	-0.49	99	-0.49	0	N/A	N/A
hsa-miR-4441	408-414	7mer-m8	-0.52	99	-0.52	0	N/A	N/A
